# Supplementary material for: Using AI-predicted protein structures as a reference to predict loss-of-function activity in tumor suppressor breast cancer genes
Source: Comput Struct Biotechnol J. 2024 Oct 5;23:3472–80. doi: 10.1016/j.csbj.2024.10.008 (PMC11490748; doi:10.1016/j.csbj.2024.10.008)
Supplement: Supplementary file 2 — Supplementary material [file mmc2.xlsx]

## Sheet: BRCA1-BRCT
Additional file 2: Metrics (AUC, AUC-PR, F1 score) denoting the performance of all insilico predictor in the dbNSFP database and stability predictor (FoldX, Rosetta and DDGun3D) in predicting LOF activity in BRCA1-BRCT domain
PREDICTOR	AUC (95% CI)	AUC-PR (95% CI)	F1 SCORE (95% CI)	SOURCE
AlphaMissense_rankscore	0.8991 (0.8971 - 0.9012)	0.8967 (0.8936 - 0.8999)	0.8512 (0.8489 - 0.8534)	dbNSFP
gMVP_rankscore	0.8944 (0.8924 - 0.8963)	0.9082 (0.9061 - 0.9102)	0.8308 (0.8285 - 0.833)	dbNSFP
VEST4_rankscore	0.8899 (0.8878 - 0.8921)	0.8892 (0.8866 - 0.8919)	0.8243 (0.8217 - 0.8268)	dbNSFP
VARITY_R_rankscore	0.8715 (0.8693 - 0.8738)	0.8658 (0.8631 - 0.8684)	0.8016 (0.7989 - 0.8042)	dbNSFP
BayesDel_addAF_rankscore	0.8698 (0.8676 - 0.872)	0.8757 (0.8731 - 0.8784)	0.8171 (0.8148 - 0.8194)	dbNSFP
REVEL_rankscore	0.8698 (0.8674 - 0.8722)	0.8662 (0.8632 - 0.8693)	0.8134 (0.8108 - 0.8159)	dbNSFP
ESM1b_rankscore	0.8677 (0.8655 - 0.8699)	0.8863 (0.8839 - 0.8887)	0.8042 (0.8018 - 0.8066)	dbNSFP
BayesDel_noAF_rankscore	0.8668 (0.8645 - 0.869)	0.8725 (0.8697 - 0.8752)	0.813 (0.8106 - 0.8153)	dbNSFP
FoldX_AF2_4OFB	0.8615 (0.8582 - 0.8638)	0.8703 (0.8676 - 0.8731)	0.7897 (0.7871 - 0.7924)	Stability Predictor
MetaRNN_rankscore	0.8612 (0.8587 - 0.8637)	0.8454 (0.8419 - 0.8489)	0.8071 (0.8044 - 0.8098)	dbNSFP
M-CAP_rankscore	0.8564 (0.8539 - 0.8589)	0.8496 (0.8465 - 0.8528)	0.7852 (0.7824 - 0.788)	dbNSFP
VARITY_R_LOO_rankscore	0.8538 (0.8514 - 0.8562)	0.849 (0.8461 - 0.8519)	0.7842 (0.7813 - 0.7871)	dbNSFP
Polyphen2_HVAR_rankscore	0.85 (0.8473 - 0.8528)	0.8073 (0.8032 - 0.8115)	0.7871 (0.7842 - 0.79)	dbNSFP
FoldX_crystal_4OFB	0.8478 (0.8444 - 0.8502)	0.8658 (0.8631 - 0.8685)	0.7964 (0.794 - 0.7989)	Stability Predictor
VARITY_ER_rankscore	0.8473 (0.8447 - 0.8498)	0.8345 (0.8312 - 0.8377)	0.7776 (0.7747 - 0.7805)	dbNSFP
EVE_rankscore	0.8457 (0.8429 - 0.8485)	0.8132 (0.8091 - 0.8172)	0.7876 (0.7849 - 0.7903)	dbNSFP
DEOGEN2_rankscore	0.8436 (0.8412 - 0.8461)	0.8468 (0.8433 - 0.8502)	0.7795 (0.7771 - 0.782)	dbNSFP
FoldX_AF2_1T15	0.8427 (0.8401 - 0.8453)	0.8641 (0.8613 - 0.8669)	0.7869 (0.7842 - 0.7896)	Stability Predictor
VARITY_ER_LOO_rankscore	0.8387 (0.8361 - 0.8414)	0.8228 (0.8193 - 0.8263)	0.7715 (0.7686 - 0.7745)	dbNSFP
FoldX_AF2_1JNX	0.8365 (0.8332 - 0.8398)	0.8566 (0.8539 - 0.8592)	0.7624 (0.7599 - 0.7649)	Stability Predictor
FoldX_crystal_1T15	0.8351 (0.8325 - 0.8376)	0.8502 (0.8471 - 0.8533)	0.7657 (0.7631 - 0.7684)	Stability Predictor
fathmm-XF_coding_rankscore	0.835 (0.8322 - 0.8378)	0.8112 (0.8071 - 0.8153)	0.7763 (0.7735 - 0.7791)	dbNSFP
Eigen-raw_coding_rankscore	0.8343 (0.8315 - 0.8371)	0.8161 (0.8117 - 0.8204)	0.7725 (0.7695 - 0.7756)	dbNSFP
Eigen-PC-raw_coding_rankscore	0.8291 (0.8262 - 0.8319)	0.8061 (0.8016 - 0.8106)	0.771 (0.7681 - 0.7739)	dbNSFP
Polyphen2_HDIV_rankscore	0.8277 (0.8248 - 0.8306)	0.7695 (0.7655 - 0.7736)	0.7752 (0.7722 - 0.7783)	dbNSFP
CADD_raw_rankscore	0.8249 (0.822 - 0.8278)	0.8118 (0.8078 - 0.8157)	0.7712 (0.7683 - 0.7741)	dbNSFP
ClinPred_rankscore	0.8217 (0.819 - 0.8245)	0.7907 (0.7863 - 0.7951)	0.7669 (0.7642 - 0.7697)	dbNSFP
MetaSVM_rankscore	0.8211 (0.8183 - 0.8239)	0.8078 (0.8041 - 0.8114)	0.7582 (0.7551 - 0.7613)	dbNSFP
MetaLR_rankscore	0.8093 (0.8066 - 0.812)	0.8111 (0.8076 - 0.8145)	0.7428 (0.7399 - 0.7457)	dbNSFP
MVP_rankscore	0.7971 (0.794 - 0.8003)	0.7661 (0.7618 - 0.7705)	0.7446 (0.7416 - 0.7476)	dbNSFP
PROVEAN_converted_rankscore	0.7965 (0.7935 - 0.7994)	0.764 (0.7596 - 0.7684)	0.7478 (0.7451 - 0.7506)	dbNSFP
FoldX_crystal_1JNX	0.7925 (0.7898 - 0.7951)	0.8386 (0.836 - 0.8412)	0.7373 (0.7348 - 0.7399)	Stability Predictor
fathmm-MKL_coding_rankscore	0.7914 (0.7882 - 0.7945)	0.7478 (0.7433 - 0.7523)	0.7492 (0.7461 - 0.7524)	dbNSFP
phyloP100way_vertebrate_rankscore	0.7908 (0.7878 - 0.7937)	0.7698 (0.7659 - 0.7737)	0.7671 (0.7643 - 0.7698)	dbNSFP
phyloP470way_mammalian_rankscore	0.7881 (0.7851 - 0.7911)	0.7738 (0.7699 - 0.7778)	0.7508 (0.7479 - 0.7536)	dbNSFP
SIFT4G_converted_rankscore	0.7858 (0.7827 - 0.7888)	0.7218 (0.7178 - 0.7258)	0.7491 (0.7461 - 0.7522)	dbNSFP
SIFT_converted_rankscore	0.7834 (0.7805 - 0.7862)	0.709 (0.7053 - 0.7128)	0.7496 (0.7464 - 0.7529)	dbNSFP
PrimateAI_rankscore	0.7719 (0.7688 - 0.7749)	0.7536 (0.7495 - 0.7577)	0.7323 (0.7296 - 0.7351)	dbNSFP
MutationAssessor_rankscore	0.7673 (0.7643 - 0.7703)	0.7758 (0.772 - 0.7795)	0.6885 (0.6857 - 0.6912)	dbNSFP
LIST-S2_rankscore	0.7643 (0.7613 - 0.7674)	0.7358 (0.7309 - 0.7406)	0.7155 (0.7127 - 0.7184)	dbNSFP
SiPhy_29way_logOdds_rankscore	0.7506 (0.7469 - 0.7544)	0.6938 (0.6887 - 0.699)	0.7248 (0.7213 - 0.7283)	dbNSFP
LRT_converted_rankscore	0.7504 (0.7472 - 0.7536)	0.7046 (0.7004 - 0.7087)	0.7353 (0.7326 - 0.738)	dbNSFP
GERP++_RS_rankscore	0.749 (0.7453 - 0.7526)	0.7154 (0.7107 - 0.7201)	0.7424 (0.7389 - 0.7459)	dbNSFP
GenoCanyon_rankscore	0.7313 (0.7277 - 0.7348)	0.6971 (0.6925 - 0.7018)	0.7058 (0.7025 - 0.7091)	dbNSFP
Rosetta_AF2_1T15	0.7154 (0.712 - 0.7187)	0.7472 (0.7433 - 0.7512)	0.7053 (0.7023 - 0.7083)	Stability Predictor
DANN_rankscore	0.705 (0.7014 - 0.7086)	0.67 (0.6653 - 0.6747)	0.6473 (0.6442 - 0.6504)	dbNSFP
Rosetta_crystal_4OFB	0.7005 (0.6972 - 0.7039)	0.6891 (0.6844 - 0.6939)	0.6283 (0.6253 - 0.6313)	Stability Predictor
Rosetta_AF2_1JNX	0.6997 (0.696 - 0.7033)	0.6977 (0.6929 - 0.7024)	0.6384 (0.6349 - 0.642)	Stability Predictor
Rosetta_AF2_4OFB	0.6949 (0.6914 - 0.6984)	0.683 (0.6782 - 0.6878)	0.6279 (0.6246 - 0.6312)	Stability Predictor
Rosetta_crystal_1T15	0.6906 (0.6872 - 0.6939)	0.7315 (0.7276 - 0.7353)	0.687 (0.684 - 0.69)	Stability Predictor
Rosetta_crystal_1JNX	0.6839 (0.6803 - 0.6874)	0.6893 (0.6846 - 0.6941)	0.6348 (0.6317 - 0.6378)	Stability Predictor
phastCons100way_vertebrate_rankscore	0.6802 (0.6774 - 0.6831)	0.6192 (0.6158 - 0.6226)	0.627 (0.6232 - 0.6307)	dbNSFP
MPC_rankscore	0.6689 (0.6654 - 0.6725)	0.6615 (0.6565 - 0.6665)	0.6311 (0.6282 - 0.6339)	dbNSFP
phastCons470way_mammalian_rankscore	0.6576 (0.6549 - 0.6603)	0.5991 (0.5958 - 0.6023)	0.5595 (0.5551 - 0.5638)	dbNSFP
MutationTaster_converted_rankscore	0.6387 (0.6362 - 0.6412)	0.583 (0.5798 - 0.5862)	0.4727 (0.4675 - 0.4779)	dbNSFP
phastCons17way_primate_rankscore	0.6087 (0.6048 - 0.6125)	0.6021 (0.5976 - 0.6066)	0.5934 (0.59 - 0.5968)	dbNSFP
FATHMM_converted_rankscore	0.5862 (0.583 - 0.5895)	0.6618 (0.6581 - 0.6655)	0.5516 (0.5488 - 0.5544)	dbNSFP
phyloP17way_primate_rankscore	0.5719 (0.5682 - 0.5757)	0.567 (0.5625 - 0.5716)	0.5346 (0.5314 - 0.5378)	dbNSFP
GM12878_fitCons_rankscore	0.4892 (0.4875 - 0.4909)	0.5017 (0.4988 - 0.5046)	0.0613 (0.0589 - 0.0637)	dbNSFP
H1-hESC_fitCons_rankscore	0.489 (0.4855 - 0.4925)	0.5021 (0.4983 - 0.5058)	0.47 (0.4669 - 0.4732)	dbNSFP
HUVEC_fitCons_rankscore	0.4737 (0.4699 - 0.4774)	0.5032 (0.4992 - 0.5072)	0.4946 (0.4915 - 0.4978)	dbNSFP
integrated_fitCons_rankscore	0.4396 (0.4365 - 0.4427)	0.4793 (0.4759 - 0.4827)	0.4466 (0.4429 - 0.4502)	dbNSFP
bStatistic_converted_rankscore	0.4246 (0.421 - 0.4282)	0.4665 (0.4629 - 0.4701)	0.4491 (0.4455 - 0.4527)	dbNSFP
DDgun3D_crystal_4OFB	0.3293 (0.3258 - 0.3329)	0.4526 (0.4488 - 0.4564)	0.3818 (0.3785 - 0.3852)	Stability Predictor
DDgun3D_crystal_1T15	0.3287 (0.3255 - 0.3319)	0.4448 (0.4409 - 0.4487)	0.3781 (0.3748 - 0.3814)	Stability Predictor
DDgun3D_AF2_4OFB	0.3287 (0.3251 - 0.3322)	0.4508 (0.447 - 0.4546)	0.3798 (0.3764 - 0.3831)	Stability Predictor
DDgun3D_AF2_1T15	0.3286 (0.3255 - 0.3318)	0.4463 (0.4424 - 0.4501)	0.3772 (0.374 - 0.3804)	Stability Predictor
DDgun3D_AF2_1JNX	0.328 (0.3244 - 0.3315)	0.4531 (0.4492 - 0.4569)	0.378 (0.3747 - 0.3814)	Stability Predictor
DDgun3D_crystal_1JNX	0.3272 (0.3236 - 0.3308)	0.4469 (0.4431 - 0.4507)	0.3821 (0.3787 - 0.3856)	Stability Predictor

## Sheet: BRCA1-RING
Additional file 2: Metrics (AUC, AUC-PR, F1 score) denoting the performance of all insilico predictor in the dbNSFP database and stability predictor (FoldX, Rosetta and DDGun3D) in predicting LOF activity in BRCA1-RING domain
PREDICTOR	AUC (95% CI)	AUC-PR (95% CI)	F1 SCORE (95% CI)	SOURCE
AlphaMissense_rankscore	0.8969 (0.8946 - 0.9003)	0.9051 (0.9014 - 0.9088)	0.8336 (0.8297 - 0.8375)	dbNSFP
BayesDel_addAF_rankscore	0.8909 (0.8873 - 0.8944)	0.8998 (0.8961 - 0.9034)	0.8232 (0.819 - 0.8274)	dbNSFP
gMVP_rankscore	0.8903 (0.8869 - 0.8937)	0.9166 (0.9137 - 0.9194)	0.8349 (0.8311 - 0.8387)	dbNSFP
BayesDel_noAF_rankscore	0.89 (0.8864 - 0.8935)	0.9013 (0.8978 - 0.9049)	0.8199 (0.8157 - 0.824)	dbNSFP
PROVEAN_converted_rankscore	0.8849 (0.8813 - 0.8885)	0.8868 (0.8826 - 0.8909)	0.8177 (0.8135 - 0.8219)	dbNSFP
VEST4_rankscore	0.8769 (0.8734 - 0.8804)	0.896 (0.8925 - 0.8995)	0.8317 (0.8278 - 0.8355)	dbNSFP
REVEL_rankscore	0.8694 (0.8655 - 0.8733)	0.8862 (0.8824 - 0.8901)	0.8012 (0.7967 - 0.8057)	dbNSFP
MetaRNN_rankscore	0.8661 (0.8623 - 0.8699)	0.8819 (0.8783 - 0.8856)	0.786 (0.7817 - 0.7904)	dbNSFP
VARITY_R_rankscore	0.8647 (0.8611 - 0.8684)	0.8885 (0.885 - 0.892)	0.7886 (0.7843 - 0.7928)	dbNSFP
MVP_rankscore	0.8612 (0.8575 - 0.8649)	0.8726 (0.8691 - 0.8762)	0.7876 (0.7832 - 0.792)	dbNSFP
MutationAssessor_rankscore	0.8503 (0.8462 - 0.8544)	0.8635 (0.8593 - 0.8676)	0.7865 (0.7819 - 0.7911)	dbNSFP
VARITY_ER_rankscore	0.8498 (0.8458 - 0.8538)	0.877 (0.8731 - 0.8808)	0.7765 (0.7722 - 0.7808)	dbNSFP
VARITY_ER_LOO_rankscore	0.8481 (0.844 - 0.8522)	0.8753 (0.8715 - 0.8792)	0.77 (0.7656 - 0.7745)	dbNSFP
VARITY_R_LOO_rankscore	0.8383 (0.8342 - 0.8424)	0.871 (0.8672 - 0.8748)	0.7745 (0.7702 - 0.7788)	dbNSFP
ClinPred_rankscore	0.8373 (0.8331 - 0.8415)	0.8616 (0.8574 - 0.8658)	0.7711 (0.7666 - 0.7756)	dbNSFP
FoldX_crystal_7LYB	0.835 (0.831 - 0.84)	0.867 (0.8633 - 0.8707)	0.7718 (0.7674 - 0.7762)	Stability Predictor
EVE_rankscore	0.8271 (0.8224 - 0.8317)	0.7952 (0.7876 - 0.8028)	0.7753 (0.7709 - 0.7798)	dbNSFP
M-CAP_rankscore	0.8219 (0.8174 - 0.8264)	0.8425 (0.8381 - 0.847)	0.748 (0.7432 - 0.7527)	dbNSFP
Eigen-raw_coding_rankscore	0.8115 (0.8071 - 0.8159)	0.8414 (0.837 - 0.8459)	0.7486 (0.7443 - 0.753)	dbNSFP
SIFT4G_converted_rankscore	0.7985 (0.7936 - 0.8035)	0.7411 (0.7345 - 0.7477)	0.7561 (0.7513 - 0.7609)	dbNSFP
fathmm-XF_coding_rankscore	0.7971 (0.7929 - 0.8014)	0.8127 (0.8075 - 0.8179)	0.7279 (0.7234 - 0.7324)	dbNSFP
MutPred_rankscore	0.7954 (0.7907 - 0.8001)	0.835 (0.8309 - 0.8392)	0.7149 (0.7102 - 0.7196)	dbNSFP
ESM1b_rankscore	0.7945 (0.7903 - 0.7987)	0.8314 (0.8266 - 0.8362)	0.7461 (0.7417 - 0.7506)	dbNSFP
CADD_raw_rankscore	0.7874 (0.7825 - 0.7923)	0.7848 (0.778 - 0.7915)	0.7312 (0.7265 - 0.7359)	dbNSFP
Eigen-PC-raw_coding_rankscore	0.7825 (0.7778 - 0.7873)	0.803 (0.7978 - 0.8082)	0.7263 (0.7218 - 0.7309)	dbNSFP
Polyphen2_HVAR_rankscore	0.7814 (0.7761 - 0.7866)	0.7482 (0.7411 - 0.7553)	0.7331 (0.7279 - 0.7383)	dbNSFP
phyloP470way_mammalian_rankscore	0.7707 (0.7652 - 0.7762)	0.732 (0.7242 - 0.7399)	0.7393 (0.7341 - 0.7445)	dbNSFP
MetaSVM_rankscore	0.7704 (0.7654 - 0.7753)	0.8227 (0.8177 - 0.8277)	0.7321 (0.7274 - 0.7368)	dbNSFP
MetaLR_rankscore	0.7686 (0.7638 - 0.7735)	0.8334 (0.8292 - 0.8375)	0.7347 (0.73 - 0.7394)	dbNSFP
FATHMM_converted_rankscore	0.7684 (0.7635 - 0.7733)	0.8185 (0.814 - 0.8229)	0.7323 (0.7274 - 0.7372)	dbNSFP
phyloP100way_vertebrate_rankscore	0.7672 (0.7618 - 0.7725)	0.7301 (0.7223 - 0.7379)	0.7342 (0.7296 - 0.7387)	dbNSFP
DEOGEN2_rankscore	0.7564 (0.7514 - 0.7614)	0.7995 (0.7947 - 0.8043)	0.6847 (0.6796 - 0.6897)	dbNSFP
Polyphen2_HDIV_rankscore	0.7536 (0.7484 - 0.7589)	0.6926 (0.6859 - 0.6993)	0.7267 (0.7216 - 0.7317)	dbNSFP
FoldX_AF2_7LYB	0.7416 (0.7357 - 0.7485)	0.7905 (0.7849 - 0.7961)	0.7183 (0.7133 - 0.7233)	Stability Predictor
MPC_rankscore	0.7307 (0.7257 - 0.7357)	0.75 (0.7436 - 0.7564)	0.6851 (0.68 - 0.6901)	dbNSFP
fathmm-MKL_coding_rankscore	0.7024 (0.6963 - 0.7084)	0.6983 (0.6911 - 0.7054)	0.6499 (0.6442 - 0.6556)	dbNSFP
LIST-S2_rankscore	0.7023 (0.6968 - 0.7078)	0.6528 (0.6458 - 0.6598)	0.676 (0.6711 - 0.6809)	dbNSFP
phyloP17way_primate_rankscore	0.6977 (0.6917 - 0.7037)	0.6627 (0.6554 - 0.6699)	0.6723 (0.6659 - 0.6786)	dbNSFP
LRT_converted_rankscore	0.6871 (0.6805 - 0.6937)	0.649 (0.6408 - 0.6572)	0.6742 (0.6685 - 0.6798)	dbNSFP
PrimateAI_rankscore	0.6779 (0.6717 - 0.684)	0.6435 (0.636 - 0.6509)	0.6672 (0.662 - 0.6724)	dbNSFP
SiPhy_29way_logOdds_rankscore	0.6735 (0.6678 - 0.6793)	0.6612 (0.6544 - 0.6681)	0.6235 (0.6181 - 0.6289)	dbNSFP
GERP++_RS_rankscore	0.6656 (0.6598 - 0.6714)	0.6355 (0.6286 - 0.6424)	0.6028 (0.5976 - 0.6079)	dbNSFP
SIFT_converted_rankscore	0.6446 (0.6397 - 0.6495)	0.5888 (0.5829 - 0.5947)	0.5389 (0.5303 - 0.5474)	dbNSFP
Rosetta_AF2_7LYB	0.6424 (0.6367 - 0.6481)	0.6473 (0.6394 - 0.6552)	0.6227 (0.6179 - 0.6275)	Stability Predictor
integrated_fitCons_rankscore	0.6199 (0.6142 - 0.6255)	0.5855 (0.5787 - 0.5923)	0.5766 (0.5713 - 0.582)	dbNSFP
phastCons100way_vertebrate_rankscore	0.6011 (0.597 - 0.6053)	0.5583 (0.5529 - 0.5637)	0.3869 (0.377 - 0.3967)	dbNSFP
GenoCanyon_rankscore	0.5936 (0.5863 - 0.6008)	0.582 (0.5745 - 0.5895)	0.5873 (0.5807 - 0.5938)	dbNSFP
phastCons470way_mammalian_rankscore	0.5871 (0.5834 - 0.5908)	0.5493 (0.544 - 0.5545)	0.3213 (0.3114 - 0.3311)	dbNSFP
phastCons17way_primate_rankscore	0.567 (0.5601 - 0.5739)	0.5325 (0.5261 - 0.5389)	0.5708 (0.5645 - 0.5771)	dbNSFP
HUVEC_fitCons_rankscore	0.5533 (0.5464 - 0.5603)	0.5485 (0.5419 - 0.5551)	0.4962 (0.488 - 0.5045)	dbNSFP
MutationTaster_converted_rankscore	0.5383 (0.5361 - 0.5405)	0.5204 (0.5154 - 0.5254)	0.1406 (0.133 - 0.1483)	dbNSFP
GM12878_fitCons_rankscore	0.5364 (0.5305 - 0.5422)	0.5335 (0.5272 - 0.5398)	0.4436 (0.4375 - 0.4497)	dbNSFP
Rosetta_crystal_7LYB	0.5272 (0.5207 - 0.5337)	0.5828 (0.5747 - 0.5909)	0.5502 (0.5447 - 0.5556)	Stability Predictor
DANN_rankscore	0.5002 (0.4935 - 0.5068)	0.5489 (0.5416 - 0.5561)	0.509 (0.5036 - 0.5144)	dbNSFP
H1-hESC_fitCons_rankscore	0.4786 (0.4724 - 0.4847)	0.4961 (0.4905 - 0.5016)	0.4001 (0.3909 - 0.4092)	dbNSFP
bStatistic_converted_rankscore	0.4749 (0.4675 - 0.4823)	0.4832 (0.4769 - 0.4896)	0.4752 (0.4678 - 0.4826)	dbNSFP
DDgun3D_crystal_7LYB	0.1869 (0.1823 - 0.1915)	0.3681 (0.3634 - 0.3728)	0.2887 (0.2838 - 0.2936)	Stability Predictor
DDgun3D_AF2_7LYB	0.1811 (0.1766 - 0.1855)	0.3655 (0.3609 - 0.3701)	0.2849 (0.28 - 0.2897)	Stability Predictor

## Sheet: BRCA2-DBD
Additional file 2: Metrics (AUC, AUC-PR, F1 score) denoting the performance of all insilico predictor in the dbNSFP database and stability predictor (FoldX, Rosetta and DDGun3D) in predicting LOF activity in DNA-binding domain of BRCA2
PREDICTOR	AUC (95% CI)	AUC-PR (95% CI)	F1 SCORE (95% CI)	SOURCE
AlphaMissense_rankscore	0.9193 (0.9169 - 0.9216)	0.9122 (0.9089 - 0.9156)	0.8751 (0.8722 - 0.878)	dbNSFP
MetaRNN_rankscore	0.9103 (0.9075 - 0.913)	0.9105 (0.9075 - 0.9136)	0.8402 (0.8369 - 0.8435)	dbNSFP
BayesDel_addAF_rankscore	0.9031 (0.9002 - 0.906)	0.8964 (0.8926 - 0.9002)	0.8342 (0.8306 - 0.8378)	dbNSFP
VEST4_rankscore	0.9008 (0.8979 - 0.9036)	0.9035 (0.9003 - 0.9066)	0.8408 (0.8376 - 0.8441)	dbNSFP
gMVP_rankscore	0.9007 (0.8979 - 0.9035)	0.8901 (0.8856 - 0.8946)	0.8494 (0.8462 - 0.8525)	dbNSFP
ClinPred_rankscore	0.8906 (0.8877 - 0.8936)	0.8779 (0.8739 - 0.882)	0.8148 (0.8113 - 0.8183)	dbNSFP
BayesDel_noAF_rankscore	0.8867 (0.8836 - 0.8897)	0.8812 (0.8774 - 0.8851)	0.8253 (0.8218 - 0.8288)	dbNSFP
MPC_rankscore	0.8838 (0.8806 - 0.8871)	0.868 (0.8635 - 0.8725)	0.8236 (0.8202 - 0.8271)	dbNSFP
MVP_rankscore	0.8645 (0.8609 - 0.8681)	0.853 (0.8484 - 0.8576)	0.8061 (0.8021 - 0.81)	dbNSFP
CADD_raw_rankscore	0.8633 (0.8596 - 0.867)	0.8278 (0.8218 - 0.8338)	0.8103 (0.8067 - 0.814)	dbNSFP
REVEL_rankscore	0.8588 (0.8554 - 0.8622)	0.869 (0.8652 - 0.8727)	0.7958 (0.7922 - 0.7993)	dbNSFP
M-CAP_rankscore	0.8577 (0.8542 - 0.8612)	0.8523 (0.8478 - 0.8568)	0.8002 (0.7962 - 0.8043)	dbNSFP
Eigen-raw_coding_rankscore	0.8518 (0.848 - 0.8556)	0.8203 (0.815 - 0.8255)	0.7811 (0.7768 - 0.7853)	dbNSFP
MutationTaster_converted_rankscore	0.8504 (0.8466 - 0.8542)	0.7871 (0.7817 - 0.7925)	0.803 (0.7992 - 0.8068)	dbNSFP
phyloP470way_mammalian_rankscore	0.8475 (0.8431 - 0.8519)	0.8032 (0.797 - 0.8094)	0.8189 (0.8149 - 0.823)	dbNSFP
PrimateAI_rankscore	0.8447 (0.8408 - 0.8486)	0.8126 (0.8071 - 0.8181)	0.8006 (0.7965 - 0.8047)	dbNSFP
SIFT4G_converted_rankscore	0.8423 (0.8387 - 0.846)	0.7825 (0.7774 - 0.7876)	0.7923 (0.7886 - 0.7959)	dbNSFP
MutPred_rankscore	0.841 (0.8371 - 0.8449)	0.8719 (0.8675 - 0.8762)	0.7832 (0.7791 - 0.7873)	dbNSFP
phyloP100way_vertebrate_rankscore	0.8406 (0.8365 - 0.8446)	0.7923 (0.7864 - 0.7983)	0.7916 (0.7873 - 0.7959)	dbNSFP
Eigen-PC-raw_coding_rankscore	0.8393 (0.8352 - 0.8434)	0.7987 (0.793 - 0.8045)	0.7758 (0.7714 - 0.7801)	dbNSFP
FoldX_AF2_1MJE	0.8364 (0.8322 - 0.8407)	0.8819 (0.8761 - 0.8878)	0.7797 (0.7743 - 0.7851)	Stability Predictor
MetaLR_rankscore	0.832 (0.8281 - 0.836)	0.8337 (0.8291 - 0.8383)	0.7792 (0.7752 - 0.7832)	dbNSFP
fathmm-XF_coding_rankscore	0.8318 (0.8278 - 0.8357)	0.7934 (0.7876 - 0.7991)	0.7887 (0.7847 - 0.7927)	dbNSFP
MetaSVM_rankscore	0.8272 (0.8232 - 0.8311)	0.8432 (0.8388 - 0.8476)	0.789 (0.785 - 0.7929)	dbNSFP
FoldX_crystal_1MJE	0.8299 (0.8213 - 0.8320)	0.8912 (0.8861 - 0.8962)	0.7871 (0.7822 - 0.7919)	Stability Predictor
SIFT_converted_rankscore	0.8188 (0.8149 - 0.8227)	0.7478 (0.7427 - 0.7529)	0.7789 (0.7748 - 0.7831)	dbNSFP
GERP++_RS_rankscore	0.8117 (0.8072 - 0.8163)	0.75 (0.7438 - 0.7562)	0.7753 (0.7711 - 0.7795)	dbNSFP
fathmm-MKL_coding_rankscore	0.8112 (0.8069 - 0.8154)	0.742 (0.7355 - 0.7484)	0.7622 (0.7578 - 0.7666)	dbNSFP
SiPhy_29way_logOdds_rankscore	0.7975 (0.7926 - 0.8023)	0.7289 (0.7222 - 0.7356)	0.768 (0.7638 - 0.7722)	dbNSFP
LRT_converted_rankscore	0.7915 (0.7875 - 0.7955)	0.7231 (0.7179 - 0.7283)	0.7483 (0.7442 - 0.7525)	dbNSFP
FATHMM_converted_rankscore	0.7893 (0.7848 - 0.7939)	0.7886 (0.783 - 0.7941)	0.7269 (0.7226 - 0.7312)	dbNSFP
phastCons100way_vertebrate_rankscore	0.7892 (0.7856 - 0.7928)	0.7067 (0.7021 - 0.7113)	0.7402 (0.7348 - 0.7455)	dbNSFP
phastCons470way_mammalian_rankscore	0.7688 (0.765 - 0.7727)	0.6873 (0.6825 - 0.6921)	0.7132 (0.7077 - 0.7188)	dbNSFP
GenoCanyon_rankscore	0.7568 (0.7521 - 0.7615)	0.6999 (0.6945 - 0.7053)	0.7407 (0.736 - 0.7455)	dbNSFP
DANN_rankscore	0.6996 (0.6943 - 0.7049)	0.6414 (0.635 - 0.6479)	0.6539 (0.6493 - 0.6585)	dbNSFP
bStatistic_converted_rankscore	0.6846 (0.6795 - 0.6897)	0.6674 (0.6612 - 0.6735)	0.7065 (0.7021 - 0.7109)	dbNSFP
Rosetta_AF2_1MJE	0.6813 (0.675 - 0.6866)	0.7966 (0.7905 - 0.8028)	0.6622 (0.6577 - 0.6668)	Stability Predictor
Rosetta_crystal_1MJE	0.6649 (0.6587 - 0.6722)	0.795 (0.7889 - 0.8011)	0.6576 (0.6524 - 0.6627)	Stability Predictor
PROVEAN_converted_rankscore	0.6437 (0.6381 - 0.6494)	0.573 (0.5669 - 0.5791)	0.644 (0.639 - 0.649)	dbNSFP
phastCons17way_primate_rankscore	0.6437 (0.6378 - 0.6495)	0.5758 (0.5696 - 0.582)	0.6208 (0.6155 - 0.6261)	dbNSFP
phyloP17way_primate_rankscore	0.618 (0.6124 - 0.6237)	0.5527 (0.5468 - 0.5585)	0.6154 (0.6101 - 0.6206)	dbNSFP
H1-hESC_fitCons_rankscore	0.6085 (0.6035 - 0.6136)	0.589 (0.5841 - 0.5938)	0.6072 (0.6023 - 0.612)	dbNSFP
GM12878_fitCons_rankscore	0.6001 (0.5947 - 0.6054)	0.5805 (0.5751 - 0.5859)	0.5696 (0.5652 - 0.5741)	dbNSFP
integrated_fitCons_rankscore	0.5428 (0.5382 - 0.5474)	0.548 (0.5433 - 0.5527)	0.4813 (0.4747 - 0.488)	dbNSFP
HUVEC_fitCons_rankscore	0.5174 (0.5126 - 0.5223)	0.5132 (0.5085 - 0.5179)	0.5218 (0.5169 - 0.5267)	dbNSFP
DDgun3D_AF2_1MJE	0.26 (0.2553 - 0.2647)	0.5805 (0.5745 - 0.5865)	0.3326 (0.3279 - 0.3374)	Stability Predictor
DDgun3D_crystal_1MJE	0.2553 (0.2506 - 0.26)	0.5795 (0.5735 - 0.5854)	0.3216 (0.3169 - 0.3262)	Stability Predictor
Polyphen2_HDIV_rankscore	nan (nan - nan)	nan (nan - nan)	nan (nan - nan)	dbNSFP
Polyphen2_HVAR_rankscore	nan (nan - nan)	nan (nan - nan)	nan (nan - nan)	dbNSFP
MutationAssessor_rankscore	nan (nan - nan)	nan (nan - nan)	nan (nan - nan)	dbNSFP
DEOGEN2_rankscore	nan (nan - nan)	nan (nan - nan)	nan (nan - nan)	dbNSFP
LIST-S2_rankscore	nan (nan - nan)	nan (nan - nan)	nan (nan - nan)	dbNSFP
VARITY_R_rankscore	nan (nan - nan)	nan (nan - nan)	nan (nan - nan)	dbNSFP
VARITY_ER_rankscore	nan (nan - nan)	nan (nan - nan)	nan (nan - nan)	dbNSFP
VARITY_R_LOO_rankscore	nan (nan - nan)	nan (nan - nan)	nan (nan - nan)	dbNSFP
VARITY_ER_LOO_rankscore	nan (nan - nan)	nan (nan - nan)	nan (nan - nan)	dbNSFP
ESM1b_rankscore	nan (nan - nan)	nan (nan - nan)	nan (nan - nan)	dbNSFP
EVE_rankscore	nan (nan - nan)	nan (nan - nan)	nan (nan - nan)	dbNSFP
LINSIGHT_rankscore	nan (nan - nan)	nan (nan - nan)	nan (nan - nan)	dbNSFP

## Sheet: RAD51C
Additional file 2: Metrics (AUC, AUC-PR, F1 score) denoting the performance of all insilico predictor in the dbNSFP database and stability predictor (FoldX, Rosetta and DDGun3D) in predicting LOF activity in RAD51C
PREDICTOR	AUC (95% CI)	AUC-PR (95% CI)	F1 SCORE (95% CI)	SOURCE
gMVP_rankscore	0.9595 (0.9558 - 0.9633)	0.9511 (0.9458 - 0.9564)	0.9342 (0.9294 - 0.939)	dbNSFP
VARITY_ER_rankscore	0.9565 (0.9531 - 0.9599)	0.9547 (0.9507 - 0.9588)	0.9088 (0.9037 - 0.9139)	dbNSFP
VARITY_ER_LOO_rankscore	0.9531 (0.9496 - 0.9565)	0.9523 (0.9483 - 0.9564)	0.9042 (0.8992 - 0.9092)	dbNSFP
VARITY_R_rankscore	0.9482 (0.9444 - 0.9519)	0.9437 (0.9385 - 0.9488)	0.9 (0.895 - 0.905)	dbNSFP
VARITY_R_LOO_rankscore	0.9476 (0.9439 - 0.9514)	0.9436 (0.9385 - 0.9487)	0.9014 (0.8964 - 0.9063)	dbNSFP
REVEL_rankscore	0.9421 (0.9375 - 0.9467)	0.9296 (0.9215 - 0.9376)	0.9077 (0.9023 - 0.913)	dbNSFP
MetaRNN_rankscore	0.9393 (0.9353 - 0.9434)	0.9465 (0.9424 - 0.9506)	0.8912 (0.8859 - 0.8965)	dbNSFP
EVE_rankscore	0.9387 (0.9338 - 0.9437)	0.9348 (0.9286 - 0.941)	0.9093 (0.9033 - 0.9154)	dbNSFP
AlphaMissense_rankscore	0.9364 (0.9294 - 0.9405)	0.9178 (0.9096 - 0.926)	0.8986 (0.8935 - 0.9037)	dbNSFP
MutPred_rankscore	0.918 (0.9127 - 0.9232)	0.9329 (0.9271 - 0.9386)	0.8648 (0.8587 - 0.8709)	dbNSFP
Polyphen2_HVAR_rankscore	0.9124 (0.9066 - 0.9183)	0.8891 (0.8798 - 0.8984)	0.8761 (0.8698 - 0.8825)	dbNSFP
MutationAssessor_rankscore	0.9116 (0.9062 - 0.9169)	0.9177 (0.9116 - 0.9238)	0.874 (0.8678 - 0.8802)	dbNSFP
MPC_rankscore	0.9115 (0.9055 - 0.9175)	0.8879 (0.8792 - 0.8965)	0.8991 (0.8932 - 0.905)	dbNSFP
ESM1b_rankscore	0.9062 (0.901 - 0.9113)	0.9116 (0.9055 - 0.9176)	0.8705 (0.8652 - 0.8759)	dbNSFP
BayesDel_addAF_rankscore	0.9024 (0.8968 - 0.908)	0.9082 (0.9012 - 0.9153)	0.8752 (0.8693 - 0.881)	dbNSFP
ClinPred_rankscore	0.9016 (0.8956 - 0.9076)	0.9037 (0.8967 - 0.9107)	0.8615 (0.8552 - 0.8679)	dbNSFP
M-CAP_rankscore	0.8989 (0.8929 - 0.9049)	0.8933 (0.8854 - 0.9013)	0.8571 (0.8508 - 0.8634)	dbNSFP
BayesDel_noAF_rankscore	0.8942 (0.8882 - 0.9001)	0.8966 (0.8887 - 0.9046)	0.86 (0.8539 - 0.8662)	dbNSFP
Polyphen2_HDIV_rankscore	0.8897 (0.8834 - 0.896)	0.8435 (0.8335 - 0.8536)	0.8486 (0.8416 - 0.8556)	dbNSFP
MetaSVM_rankscore	0.8771 (0.8709 - 0.8833)	0.8757 (0.8667 - 0.8847)	0.8212 (0.8143 - 0.8282)	dbNSFP
VEST4_rankscore	0.8696 (0.8628 - 0.8764)	0.8717 (0.863 - 0.8804)	0.8548 (0.8488 - 0.8608)	dbNSFP
MetaLR_rankscore	0.8666 (0.8601 - 0.8731)	0.8701 (0.861 - 0.8792)	0.8138 (0.8069 - 0.8206)	dbNSFP
PROVEAN_converted_rankscore	0.8629 (0.8558 - 0.87)	0.8449 (0.8352 - 0.8545)	0.8156 (0.8087 - 0.8226)	dbNSFP
MVP_rankscore	0.8524 (0.8449 - 0.8599)	0.8536 (0.844 - 0.8631)	0.8026 (0.7949 - 0.8103)	dbNSFP
Eigen-raw_coding_rankscore	0.8515 (0.8447 - 0.8583)	0.8595 (0.8519 - 0.867)	0.795 (0.7878 - 0.8021)	dbNSFP
SIFT_converted_rankscore	0.8265 (0.8186 - 0.8344)	0.7688 (0.757 - 0.7806)	0.8069 (0.7995 - 0.8143)	dbNSFP
Eigen-PC-raw_coding_rankscore	0.821 (0.8137 - 0.8282)	0.8439 (0.8363 - 0.8516)	0.7779 (0.7708 - 0.785)	dbNSFP
CADD_raw_rankscore	0.8196 (0.8113 - 0.8278)	0.8254 (0.8158 - 0.8349)	0.7874 (0.7797 - 0.7951)	dbNSFP
LIST-S2_rankscore	0.8191 (0.8109 - 0.8273)	0.8216 (0.8106 - 0.8325)	0.7945 (0.7867 - 0.8022)	dbNSFP
DEOGEN2_rankscore	0.8123 (0.8024 - 0.8222)	0.7434 (0.7303 - 0.7565)	0.7967 (0.7886 - 0.8048)	dbNSFP
SIFT4G_converted_rankscore	0.8119 (0.804 - 0.8199)	0.7581 (0.7461 - 0.7701)	0.7813 (0.7738 - 0.7888)	dbNSFP
MutationTaster_converted_rankscore	0.8019 (0.7938 - 0.8101)	0.7568 (0.7457 - 0.7679)	0.7653 (0.7571 - 0.7736)	dbNSFP
Rosetta_crystal_8OUZ	0.7749 (0.7657 - 0.7841)	0.7959 (0.7857 - 0.8061)	0.7253 (0.7168 - 0.7337)	Stability Predictor
Rosetta_AF2_8FAZ	0.7827 (0.7738 - 0.7915)	0.7915 (0.7814 - 0.8016)	0.7301 (0.7216 - 0.7386)	Stability Predictor
Rosetta_crystal_8FAZ	0.7602 (0.7513 - 0.769)	0.7747 (0.7646 - 0.7849)	0.7202 (0.7122 - 0.7282)	Stability Predictor
FoldX_crystal_8FAZ	0.7598 (0.7483 - 0.7713)	0.8369 (0.8294 - 0.8443)	0.7795 (0.7726 - 0.7865)	Stability Predictor
Rosetta_AF2_8OUZ	0.7393 (0.7301 - 0.7484)	0.7718 (0.7616 - 0.782)	0.7197 (0.7118 - 0.7276)	Stability Predictor
fathmm-XF_coding_rankscore	0.7386 (0.7298 - 0.7475)	0.7536 (0.7417 - 0.7655)	0.7111 (0.7035 - 0.7188)	dbNSFP
FoldX_AF2_8FAZ	0.7289 (0.7199 - 0.738)	0.7785 (0.7685 - 0.7886)	0.7168 (0.709 - 0.7245)	Stability Predictor
FoldX_crystal_8OUZ	0.7131 (0.7028 - 0.7235)	0.7853 (0.7758 - 0.7948)	0.7566 (0.7483 - 0.7648)	Stability Predictor
FATHMM_converted_rankscore	0.7086 (0.6995 - 0.7177)	0.7525 (0.7426 - 0.7624)	0.6611 (0.6532 - 0.669)	dbNSFP
phyloP100way_vertebrate_rankscore	0.7081 (0.6986 - 0.7176)	0.7446 (0.7333 - 0.7558)	0.7025 (0.6943 - 0.7107)	dbNSFP
FoldX_AF2_8OUZ	0.7008 (0.6908 - 0.7109)	0.7704 (0.7596 - 0.7811)	0.7009 (0.6917 - 0.7101)	Stability Predictor
phyloP470way_mammalian_rankscore	0.7007 (0.6917 - 0.7096)	0.7473 (0.7367 - 0.7578)	0.685 (0.6769 - 0.693)	dbNSFP
LRT_converted_rankscore	0.6998 (0.6908 - 0.7088)	0.6469 (0.6361 - 0.6578)	0.6746 (0.6639 - 0.6852)	dbNSFP
fathmm-MKL_coding_rankscore	0.6939 (0.6847 - 0.7031)	0.7267 (0.7161 - 0.7372)	0.6797 (0.6715 - 0.6878)	dbNSFP
PrimateAI_rankscore	0.6898 (0.68 - 0.6997)	0.701 (0.6888 - 0.7133)	0.6764 (0.6676 - 0.6853)	dbNSFP
DANN_rankscore	0.6699 (0.6606 - 0.6792)	0.6741 (0.6618 - 0.6864)	0.6822 (0.6741 - 0.6904)	dbNSFP
phastCons17way_primate_rankscore	0.6493 (0.6386 - 0.6599)	0.6352 (0.6221 - 0.6483)	0.6796 (0.6707 - 0.6885)	dbNSFP
SiPhy_29way_logOdds_rankscore	0.6382 (0.6278 - 0.6486)	0.6449 (0.6322 - 0.6576)	0.6544 (0.6462 - 0.6627)	dbNSFP
GM12878_fitCons_rankscore	0.5922 (0.5809 - 0.6036)	0.5781 (0.5668 - 0.5895)	0.5893 (0.58 - 0.5985)	dbNSFP
phyloP17way_primate_rankscore	0.5869 (0.5762 - 0.5975)	0.5757 (0.5638 - 0.5875)	0.6056 (0.5966 - 0.6145)	dbNSFP
H1-hESC_fitCons_rankscore	0.5753 (0.5687 - 0.5819)	0.5515 (0.5422 - 0.5608)	0.3421 (0.3261 - 0.3582)	dbNSFP
phastCons100way_vertebrate_rankscore	0.573 (0.5662 - 0.5799)	0.5514 (0.5419 - 0.5608)	0.3653 (0.3496 - 0.381)	dbNSFP
phastCons470way_mammalian_rankscore	0.5582 (0.552 - 0.5645)	0.5404 (0.531 - 0.5498)	0.2812 (0.2648 - 0.2976)	dbNSFP
bStatistic_converted_rankscore	0.5134 (0.5041 - 0.5228)	0.5912 (0.582 - 0.6005)	0.366 (0.3558 - 0.3762)	dbNSFP
GERP++_RS_rankscore	0.5112 (0.4998 - 0.5227)	0.5324 (0.5215 - 0.5434)	0.5703 (0.5606 - 0.5801)	dbNSFP
GenoCanyon_rankscore	0.4736 (0.463 - 0.4841)	0.5178 (0.5078 - 0.5279)	0.5307 (0.5213 - 0.54)	dbNSFP
DDgun3D_crystal_8FAZ	0.4651 (0.4543 - 0.4759)	0.571 (0.5593 - 0.5827)	0.5206 (0.5109 - 0.5303)	Stability Predictor
DDgun3D_AF2_8FAZ	0.4646 (0.4537 - 0.4754)	0.578 (0.5662 - 0.5898)	0.5153 (0.5059 - 0.5247)	Stability Predictor
DDgun3D_crystal_8OUZ	0.452 (0.4411 - 0.4628)	0.5509 (0.539 - 0.5628)	0.5092 (0.4991 - 0.5192)	Stability Predictor
DDgun3D_AF2_8OUZ	0.4481 (0.4372 - 0.459)	0.5656 (0.554 - 0.5772)	0.5118 (0.5017 - 0.522)	Stability Predictor
integrated_fitCons_rankscore	0.4261 (0.4188 - 0.4335)	0.51 (0.5009 - 0.5192)	0.2263 (0.2161 - 0.2366)	dbNSFP
HUVEC_fitCons_rankscore	0.3761 (0.3674 - 0.3847)	0.5131 (0.5037 - 0.5226)	0.31 (0.2998 - 0.3201)	dbNSFP
LINSIGHT_rankscore	nan (nan - nan)	nan (nan - nan)	nan (nan - nan)	dbNSFP

## Sheet: PALB2
Additional file 2: Metrics (AUC, AUC-PR, F1 score) denoting the performance of all insilico predictor in the dbNSFP database and stability predictor (FoldX, Rosetta and DDGun3D) in predicting LOF activity in PALB2
PREDICTOR	AUC (95% CI)	AUC-PR (95% CI)	F1 SCORE (95% CI)	SOURCE
MetaRNN_rankscore	0.9015 (0.8925 - 0.9204)	0.9263 (0.9182 - 0.9344)	0.8753 (0.8651 - 0.8855)	dbNSFP
MutationTaster_converted_rankscore	0.8638 (0.8525 - 0.8751)	0.8693 (0.8556 - 0.8829)	0.8408 (0.8299 - 0.8516)	dbNSFP
M-CAP_rankscore	0.8582 (0.847 - 0.8694)	0.9021 (0.8935 - 0.9106)	0.8334 (0.8222 - 0.8446)	dbNSFP
MPC_rankscore	0.8275 (0.8102 - 0.8448)	0.7816 (0.759 - 0.8042)	0.8221 (0.807 - 0.8371)	dbNSFP
MutPred_rankscore	0.8251 (0.8102 - 0.84)	0.895 (0.8848 - 0.9051)	0.8144 (0.8014 - 0.8275)	dbNSFP
EVE_rankscore	0.8241 (0.801 - 0.8472)	0.7639 (0.7336 - 0.7942)	0.8362 (0.8161 - 0.8562)	dbNSFP
BayesDel_addAF_rankscore	0.8102 (0.7955 - 0.8249)	0.8243 (0.8102 - 0.8385)	0.7876 (0.7733 - 0.8019)	dbNSFP
phyloP470way_mammalian_rankscore	0.8073 (0.7914 - 0.8232)	0.7801 (0.7607 - 0.7995)	0.8071 (0.7928 - 0.8214)	dbNSFP
PrimateAI_rankscore	0.8026 (0.785 - 0.8202)	0.695 (0.6684 - 0.7216)	0.8047 (0.7895 - 0.8199)	dbNSFP
ClinPred_rankscore	0.8005 (0.7834 - 0.8175)	0.7785 (0.7602 - 0.7967)	0.8107 (0.7963 - 0.8252)	dbNSFP
LRT_converted_rankscore	0.7909 (0.7752 - 0.8067)	0.7724 (0.7544 - 0.7905)	0.7618 (0.7471 - 0.7765)	dbNSFP
AlphaMissense_rankscore	0.7981 (0.7796 - 0.8155)	0.6713 (0.6437 - 0.699)	0.8059 (0.7911 - 0.8207)	dbNSFP
DEOGEN2_rankscore	0.7836 (0.7664 - 0.8008)	0.7815 (0.7646 - 0.7984)	0.7837 (0.7682 - 0.7991)	dbNSFP
CADD_raw_rankscore	0.7609 (0.7411 - 0.7807)	0.7433 (0.7236 - 0.763)	0.7747 (0.7578 - 0.7915)	dbNSFP
BayesDel_noAF_rankscore	0.7599 (0.7434 - 0.7764)	0.791 (0.7761 - 0.8059)	0.7401 (0.7248 - 0.7554)	dbNSFP
FoldX_crystal_3EU7	0.7443 (0.7173 - 0.7713)	0.783 (0.7578 - 0.8082)	0.801 (0.7802 - 0.8219)	Stability Predictor
LIST-S2_rankscore	0.7419 (0.7234 - 0.7604)	0.7449 (0.7253 - 0.7644)	0.7498 (0.7354 - 0.7641)	dbNSFP
MutationAssessor_rankscore	0.7387 (0.7175 - 0.7599)	0.6101 (0.5826 - 0.6377)	0.7192 (0.7003 - 0.7381)	dbNSFP
FoldX_AF2_3EU7	0.7215 (0.7108 - 0.7471)	0.7571 (0.7301 - 0.7841)	0.8021 (0.7809 - 0.8232)	Stability Predictor
VEST4_rankscore	0.7352 (0.7165 - 0.754)	0.7274 (0.7085 - 0.7462)	0.7499 (0.7328 - 0.767)	dbNSFP
phastCons470way_mammalian_rankscore	0.7202 (0.7068 - 0.7336)	0.6382 (0.6212 - 0.6553)	0.5859 (0.5588 - 0.6131)	dbNSFP
GenoCanyon_rankscore	0.7062 (0.6901 - 0.7223)	0.6828 (0.6635 - 0.7021)	0.708 (0.6927 - 0.7232)	dbNSFP
SIFT4G_converted_rankscore	0.7047 (0.6866 - 0.7228)	0.6469 (0.6275 - 0.6662)	0.6698 (0.6483 - 0.6913)	dbNSFP
FoldX_AF2_2W18	0.7012 (0.6738 - 0.7287)	0.6864 (0.6583 - 0.7146)	0.7623 (0.7409 - 0.7837)	Stability Predictor
REVEL_rankscore	0.7012 (0.6799 - 0.7224)	0.687 (0.6666 - 0.7073)	0.7354 (0.717 - 0.7539)	dbNSFP
VARITY_ER_rankscore	0.6976 (0.6791 - 0.7161)	0.7043 (0.6854 - 0.7232)	0.7034 (0.6881 - 0.7186)	dbNSFP
VARITY_ER_LOO_rankscore	0.6957 (0.6771 - 0.7144)	0.7029 (0.684 - 0.7218)	0.7046 (0.6891 - 0.7201)	dbNSFP
VARITY_R_rankscore	0.6907 (0.6715 - 0.7099)	0.7218 (0.7042 - 0.7394)	0.6936 (0.6769 - 0.7102)	dbNSFP
VARITY_R_LOO_rankscore	0.6887 (0.6695 - 0.708)	0.7205 (0.7029 - 0.7381)	0.6909 (0.6742 - 0.7075)	dbNSFP
FoldX_crystal_2W18	0.6886 (0.6612 - 0.716)	0.6622 (0.6321 - 0.6924)	0.7397 (0.7184 - 0.7609)	Stability Predictor
phyloP17way_primate_rankscore	0.6821 (0.6624 - 0.7018)	0.6602 (0.6392 - 0.6811)	0.6949 (0.6784 - 0.7114)	dbNSFP
phastCons100way_vertebrate_rankscore	0.6748 (0.6562 - 0.6933)	0.624 (0.6047 - 0.6433)	0.6574 (0.6354 - 0.6794)	dbNSFP
phyloP100way_vertebrate_rankscore	0.6731 (0.6529 - 0.6932)	0.6941 (0.6758 - 0.7125)	0.6777 (0.6592 - 0.6961)	dbNSFP
MVP_rankscore	0.6639 (0.6424 - 0.6853)	0.6517 (0.63 - 0.6734)	0.7058 (0.6887 - 0.7229)	dbNSFP
SIFT_converted_rankscore	0.6401 (0.6196 - 0.6605)	0.6184 (0.5983 - 0.6384)	0.6572 (0.6393 - 0.6752)	dbNSFP
Polyphen2_HVAR_rankscore	0.6271 (0.6041 - 0.6502)	0.5866 (0.5662 - 0.6069)	0.6753 (0.6535 - 0.6971)	dbNSFP
Eigen-PC-raw_coding_rankscore	0.6259 (0.6036 - 0.6483)	0.6295 (0.6104 - 0.6486)	0.6764 (0.6555 - 0.6973)	dbNSFP
Eigen-raw_coding_rankscore	0.6154 (0.5925 - 0.6382)	0.6084 (0.5884 - 0.6283)	0.6728 (0.6517 - 0.694)	dbNSFP
GERP++_RS_rankscore	0.6136 (0.5915 - 0.6357)	0.6467 (0.6283 - 0.665)	0.6607 (0.6398 - 0.6816)	dbNSFP
bStatistic_converted_rankscore	0.613 (0.5942 - 0.6318)	0.6625 (0.6441 - 0.6808)	0.6708 (0.6565 - 0.6851)	dbNSFP
SiPhy_29way_logOdds_rankscore	0.5889 (0.5669 - 0.6109)	0.6323 (0.6138 - 0.6508)	0.6243 (0.6054 - 0.6433)	dbNSFP
ESM1b_rankscore	0.5806 (0.5604 - 0.6009)	0.6639 (0.6463 - 0.6815)	0.5918 (0.5747 - 0.6088)	dbNSFP
MetaLR_rankscore	0.5676 (0.5438 - 0.5915)	0.5819 (0.562 - 0.6017)	0.6294 (0.6081 - 0.6508)	dbNSFP
Polyphen2_HDIV_rankscore	0.5623 (0.539 - 0.5856)	0.5407 (0.5223 - 0.5591)	0.5964 (0.571 - 0.6218)	dbNSFP
fathmm-XF_coding_rankscore	0.5623 (0.5417 - 0.5828)	0.671 (0.6539 - 0.6881)	0.5951 (0.5791 - 0.6111)	dbNSFP
fathmm-MKL_coding_rankscore	0.544 (0.5218 - 0.5661)	0.5863 (0.5678 - 0.6049)	0.5866 (0.5684 - 0.6049)	dbNSFP
PROVEAN_converted_rankscore	0.536 (0.512 - 0.56)	0.6068 (0.5878 - 0.6259)	0.564 (0.5429 - 0.5851)	dbNSFP
MetaSVM_rankscore	0.4897 (0.4681 - 0.5113)	0.5449 (0.5263 - 0.5635)	0.5788 (0.5597 - 0.5979)	dbNSFP
phastCons17way_primate_rankscore	0.4625 (0.4384 - 0.4865)	0.513 (0.4944 - 0.5316)	0.5469 (0.5252 - 0.5685)	dbNSFP
FATHMM_converted_rankscore	0.4544 (0.4305 - 0.4784)	0.5238 (0.5055 - 0.5421)	0.5122 (0.4909 - 0.5334)	dbNSFP
Rosetta_crystal_2W18	0.4055 (0.3796 - 0.435)	0.4183 (0.3964 - 0.4402)	0.537 (0.5122 - 0.5618)	Stability Predictor
DANN_rankscore	0.4021 (0.379 - 0.4252)	0.4773 (0.4594 - 0.4952)	0.4857 (0.4654 - 0.506)	dbNSFP
gMVP_rankscore	0.3845 (0.3658 - 0.4031)	0.55 (0.5318 - 0.5681)	0.5173 (0.4997 - 0.5348)	dbNSFP
Rosetta_crystal_3EU7	0.3767 (0.3512 - 0.4021)	0.4082 (0.3866 - 0.4299)	0.502 (0.4773 - 0.5267)	Stability Predictor
Rosetta_AF2_3EU7	0.372 (0.3462 - 0.3979)	0.4232 (0.401 - 0.4453)	0.4901 (0.4654 - 0.5148)	Stability Predictor
Rosetta_AF2_2W18	0.349 (0.3296 - 0.3883)	0.4183 (0.3961 - 0.4406)	0.4786 (0.4533 - 0.5038)	Stability Predictor
HUVEC_fitCons_rankscore	0.2766 (0.261 - 0.2922)	0.4828 (0.4683 - 0.4973)	0.3216 (0.3016 - 0.3416)	dbNSFP
H1-hESC_fitCons_rankscore	0.2272 (0.2124 - 0.242)	0.4306 (0.4174 - 0.4439)	0.2828 (0.2643 - 0.3013)	dbNSFP
DDgun3D_AF2_3EU7	0.1571 (0.1352 - 0.1799)	0.3334 (0.3142 - 0.3526)	0.3019 (0.2761 - 0.3277)	Stability Predictor
DDgun3D_AF2_2W18	0.1596 (0.136 - 0.1812)	0.3334 (0.3142 - 0.3526)	0.3019 (0.2761 - 0.3277)	Stability Predictor
GM12878_fitCons_rankscore	0.1587 (0.1473 - 0.1701)	0.405 (0.3927 - 0.4174)	0.2489 (0.234 - 0.2639)	dbNSFP
integrated_fitCons_rankscore	0.1563 (0.1457 - 0.167)	0.4171 (0.4045 - 0.4297)	0.1531 (0.1344 - 0.1717)	dbNSFP
DDgun3D_crystal_2W18	0.1278 (0.1111 - 0.1446)	0.3151 (0.2972 - 0.3331)	0.2705 (0.2465 - 0.2944)	Stability Predictor
DDgun3D_crystal_3EU7	0.1236 (0.1065 - 0.1407)	0.3746 (0.355 - 0.3943)	0.2511 (0.225 - 0.2772)	Stability Predictor
LINSIGHT_rankscore	nan (nan - nan)	nan (nan - nan)	nan (nan - nan)	dbNSFP
